# Supplementary material for: Effect of short-term compression therapy after thermal ablation for varicose veins: study protocol for a prospective, multicenter, non-inferiority, randomized controlled trial
Source: Trials. 2023 Oct 12;24:669. doi: 10.1186/s13063-023-07609-1 (PMC10571313; doi:10.1186/s13063-023-07609-1)
Supplement: Supplementary file 2 — Additional file 2. [file 13063_2023_7609_MOESM2_ESM.csv]

NCT Number	Study Title	Study URL	Acronym	Study Status	Brief Summary	Study Results	Conditions	Interventions	Primary Outcome Measures	Secondary Outcome Measures	Other Outcome Measures	Sponsor	Collaborators	Sex	Age	Phases	Enrollment	Funder Type	Study Type	Study Design	Other IDs	Start Date	Primary Completion Date	Completion Date	First Posted	Results First Posted	Last Update Posted	Locations	Study Documents
NCT05840991	Effect of Short-term Compression Therapy After Thermal Ablation for Varicose Veins	https://beta.clinicaltrials.gov/study/NCT05840991		RECRUITING	A prospective, multicenter, non-inferiority, randomized controlled trial is designed to evaluate the effect after short-term compression therapy following thermal ablation of varicose veins. Patients will be randomly assigned in a 1:1 ratio to one of the following treatments: (A) elastic bandage for 48h or (B) elastic bandage for the first 24h and then a compression full-length stocking (23-32mm …	NO	Varicose Veins	DEVICE: elastic bandage|DEVICE: compression stocking	Target vein occlusion rate as assessed by duplex ultrasound scan, The primary outcome of the study is target vein occlusion rate at 3 months assessed with duplex ultrasound scan. Recanalisation will be defined by a segment of vein¡Ý5cm. Target vein occlusion rate = Number of target venous closure cases in the group/total number of cases in the group, 3 months post-op	Pain score as assessed by VAS, Patients will be asked to record pain scores with Visual Analogue Score (VAS)£¬ The scale ranges from 0 (no pain) to 10 (worst pain imaginable)., Baseline, 1 week post-op, 3 months post-op|Quality of life score as assessed by AVVQ, Patients will be asked to fill the Aberdeen Varicose Veins Questionnaire (AVVQ) to measure health status of varicose vein patients based…		The Fourth Affiliated Hospital of Zhejiang University School of Medicine	Sir Run Run Shaw Hospital|Second Affiliated Hospital, School of Medicine, Zhejiang University|Wuhan Union Hospital, China|China-Japan Union Hospital, Jilin University|Yantai Yuhuangding Hospital|The First Affiliated Hospital of Dalian Medical University|Affiliated Hospital of Shaoxing University|Jiangsu Province Hospital of Traditional Chinese Medicine	ALL	ADULT, OLDER_ADULT	NA	360	OTHER	INTERVENTIONAL	Allocation: RANDOMIZED|Intervention Model: PARALLEL|Masking: SINGLE (OUTCOMES_ASSESSOR)|Primary Purpose: TREATMENT	K2023047	2023/5/22	2023/11/30	2023/12/31	2023/5/3		2023/6/5	The Fourth Affiliated Hospital Zhejiang University School of Medicine, Yiwu, Zhejiang Procince, 310000, China
